# Supplementary material for: Integrative Identification of Chloroplast Metabolism-Related RETICULATA-RELATED Genes in Soybean
Source: Plants (Basel). 2025 May 19;14(10):1516. doi: 10.3390/plants14101516 (PMC12114778; doi:10.3390/plants14101516)
Supplement: Supplementary file 1 [file plants-14-01516-s001.zip]

Archive with 5 entries (5 files):
- Figure S1-3.pdf
- Table S1.xlsx
- Table S2.xlsx
- Table S3.xlsx
- Table S4.xlsx
