# Supplementary material for: Integrative Identification of Chloroplast Metabolism-Related RETICULATA-RELATED Genes in Soybean
Source: Plants (Basel). 2025 May 19;14(10):1516. doi: 10.3390/plants14101516 (PMC12114778; doi:10.3390/plants14101516)
Supplement: Supplementary file 1 [file plants-14-01516-s001.zip › Table S1.xlsx]

## Sheet: S1-Genes
Table S1. List of RER genes in soybean.
Soybean GeneID	Soybean Name
Glyma.07G138400	GmREa
Glyma.18G188800	GmREb
Glyma.12G180500	GmRER1a
Glyma.13G320300	GmRER1b
Glyma.16G221100	GmRER3a
Glyma.09G271800	GmRER3b
Glyma.18G217200	GmRER3c
Glyma.12G020000	GmRER4a
Glyma.11G093500	GmRER4b
Glyma.11G160484	GmRER4c
Glyma.12G009700	GmRER4d
Glyma.09G227100	GmRER4e
Glyma.18G023200	GmRER5
Glyma.11G233800	GmRER6
