# Supplementary material for: Integrative Identification of Chloroplast Metabolism-Related RETICULATA-RELATED Genes in Soybean
Source: Plants (Basel). 2025 May 19;14(10):1516. doi: 10.3390/plants14101516 (PMC12114778; doi:10.3390/plants14101516)
Supplement: Supplementary file 1 [file plants-14-01516-s001.zip › Table S2.xlsx]

## Sheet: Sheet1
Table S2. Sequences and Descriptions of MEME analyzed motifs in GmRERs.
Name	Sequence	E-value	Width
motif1	GFRERLLADPLFLFKVAMEEVVGVFTATAAEYEKRKENFFNELDLVFADL	8.1e-287	50
motif2	PILKTAAAWGVFMAVSSNLRYQVJAGVEE	4.8e-167	29
motif3	AFZVALPGCSYSLJQRIGTIVYKGAKLFAVGFGASJIGTGISNALINARK	1.5e-220	50
motif4	LSPLLHQHKLVLSALTFAVRTGNTYYGSLQWVDYARWVGVQ	1.2e-176	41
motif5	VMAEAGRRLEKLPADLAEAIKAGGIPGSVLLRYLELEKSPW	2.0e-102	41
motif6	GIVVBFALVYLPAPTVSLRPP	2.3e-076	21
motif7	GGGGGGGGGGGDGDGGGRDEE	1.8e-048	21
motif8	QEPLNQYMDKKIDGDTLKSYTLHWPPQRWQEYEPILSYCRENGIRLVAC	1.3e-029	49
motif9	SAGPIAKFFYGCPDN	5.3e-024	15
motif10	TWKJPQFNTCHFPHSPSIVLHHSLLNIRAFRIHCVPQEPLPPLQQQKKDD	3.9e-021	50
