# Supplementary material for: Integrative Identification of Chloroplast Metabolism-Related RETICULATA-RELATED Genes in Soybean
Source: Plants (Basel). 2025 May 19;14(10):1516. doi: 10.3390/plants14101516 (PMC12114778; doi:10.3390/plants14101516)
Supplement: Supplementary file 1 [file plants-14-01516-s001.zip › Table S3.xlsx]

## Sheet: Sheet1
Table S3. Uniprot ID and annotations of GmRER interacting proteins.
Protein_Name	Gene ID	Annotation
A0A0R0ERF9	Glyma.20G212900	Chlorophyll a-b binding protein, chloroplastic
A0A0R0FRH0	Glyma.16G162600	Chlorophyll a-b binding protein, chloroplastic
A0A0R0FSY2	Glyma.16G205200	Chlorophyll a-b binding protein, chloroplastic
A0A0R0I8Z5	Glyma.09G154700	Chlorophyll a-b binding protein, chloroplastic
A0A0R4J5I3	Glyma.16G165200	Chlorophyll a-b binding protein, chloroplastic
C6T868_SOYBN	Glyma.13G282000	Chlorophyll a-b binding protein, chloroplastic
C6TKW2_SOYBN	Glyma.12G219300	Chlorophyll a-b binding protein, chloroplastic
C6TNE6_SOYBN	Glyma.08G082900	Chlorophyll a-b binding protein, chloroplastic
I1LC20_SOYBN	Glyma.10G177200	Chlorophyll a-b binding protein, chloroplastic
K7KQB7_SOYBN	Glyma.05G149400	Chlorophyll a-b binding protein, chloroplastic
lhcb1*7	Glyma.16G165800	Chlorophyll a-b binding protein, chloroplastic
CB21	Glyma.16G165500	Chlorophyll a-b binding protein, chloroplastic
CAB3-2	Glyma.05G128000	Chlorophyll a-b binding protein, chloroplastic
A0A0R0ETH2	Glyma.19G244200	NADP-dependent oxidoreductase domain-containing protein
A0A0R0ETI0	Glyma.19G255400	NADP-dependent oxidoreductase domain-containing protein
C6TI51_SOYBN	Glyma.08G064100	NADP-dependent oxidoreductase domain-containing protein
K7L2J1_SOYBN	Glyma.07G185100	NADP-dependent oxidoreductase domain-containing protein
A0A0R0FWW7	Glyma.16G119300	NADP-dependent oxidoreductase domain-containing protein
I1KLK2_SOYBN	Glyma.07G196900	EngB-type G domain-containing protein
K7M0D4_SOYBN	Glyma.13G179400	EngB-type G domain-containing protein
C6TKB8_SOYBN	Glyma.18G125700	Mediator of RNA polymerase II transcription subunit 10
I1KXQ2_SOYBN	Glyma.08G296500	Mediator of RNA polymerase II transcription subunit 10
I1JRN1_SOYBN	Glyma.03G247300	Mediator of RNA polymerase II transcription subunit 14
I1NC98_SOYBN	Glyma.19G245100	Mediator of RNA polymerase II transcription subunit 14
I1LDY7_SOYBN	Glyma.10G242500	Mediator of RNA polymerase II transcription subunit 31
I1NGL5_SOYBN	Glyma.20G151600	Mediator of RNA polymerase II transcription subunit 31
I1JA15_SOYBN	Glyma.01G214300	PGR5-like protein 1A, chloroplastic
I1K0F7_SOYBN	Glyma.05G051300	PGR5-like protein 1A, chloroplastic
I1MUS7_SOYBN	Glyma.17G133200	PGR5-like protein 1A, chloroplastic
I1L2W3_SOYBN	Glyma.09G123500	Mediator complex subunit 23
A0A0R0JES7	Glyma.07G211500	Alcohol dehydrogenase-like C-terminal domain-containing protein
I1LAK5_SOYBN	Glyma.10G127000	GDT1 family protein
I1JEV3_SOYBN	Glyma.02G133500	Enoyl reductase (ER) domain-containing protein
I1J6G1_SOYBN	Glyma.01G077300	Iron-sulfur cluster biosynthesis family protein
GLYMA_U043300	GLYMA_U043300	Uncharacterized protein; Belongs to the short-chain dehydrogenases/reductases (SDR) family
