# Supplementary material for: Integrative Identification of Chloroplast Metabolism-Related RETICULATA-RELATED Genes in Soybean
Source: Plants (Basel). 2025 May 19;14(10):1516. doi: 10.3390/plants14101516 (PMC12114778; doi:10.3390/plants14101516)
Supplement: Supplementary file 1 [file plants-14-01516-s001.zip › Table S4.xlsx]

## Sheet: Sheet1
Table S4. Summary of mapping statistics for the six landrace RNA-seq data.
Sample	Rep	RawReads	CleanedReads	MappingRate	UniqueMapping	UniqueMappingRate
L1	Rep1	17879125	17871673	0.9685	15543818	0.8697
	Rep2	17123487	17116170	0.9669	14977193	0.875
	Rep3	18941069	18933798	0.9683	16546159	0.8739
L2	Rep1	19097176	19089719	0.9681	16838659	0.8821
	Rep2	17210311	17203268	0.9678	15022834	0.8733
	Rep3	18265018	18257643	0.9679	16038785	0.8785
L3	Rep1	17487796	17480202	0.9679	15285251	0.8744
	Rep2	18255499	18247205	0.9685	15925857	0.8728
	Rep3	17327536	17320089	0.9689	15166303	0.8756
L4	Rep1	16212904	16205628	0.9693	14251891	0.8794
	Rep2	18194457	18186640	0.9709	15984408	0.8789
	Rep3	16437475	16430453	0.9704	14497828	0.8824
L5	Rep1	17474640	17467329	0.9734	15472763	0.8858
	Rep2	16721256	16714250	0.9738	14820584	0.8867
	Rep3	18378604	18370847	0.9711	16180408	0.8808
L6	Rep1	19341092	19332850	0.9676	17053392	0.8821
	Rep2	19813191	19802447	0.9637	17208854	0.869
	Rep3	17904470	17895597	0.9661	15703092	0.8775
